# Supplementary material for: Assembly and comparative analysis of the complete mitochondrial genome of Salix wilsonii using PacBio HiFi sequencing
Source: Front Plant Sci. 2022 Nov 16;13:1031769. doi: 10.3389/fpls.2022.1031769 (PMC9709322; doi:10.3389/fpls.2022.1031769)
Supplement: Supplementary file 1 [file Table_1.xlsx]

## Sheet: Table S1
Supplementary Table S1. Gene profile and organization of PCGs in the S. wilsonii mitogenome.
Gene Name	Length	Start Codon	Stop Codon	Direction
atp1	1524	ATG	TAA	F
atp4	597	ATG	TAG	R
atp6	714	ATG	TAA	R
atp8	474	ATG	TAG	R
atp9	225	ATG	TAG	R
ccmB	615	ATG	TGA	R
ccmC	753	ATG	TGA	R
ccmFc	1362	ATG	TAG	R
ccmFn	1725	ATG	TGA	F
cox1	1584	ATG	TAA	F
cox2	675	ATG	TAA	R
cox3	798	ATG	TGA	F
cob	1182	ATG	TGA	R
matR	1944	ATG	TAG	F
mttB	786	ATT	TAG	F
nad1	894	ATG	TAA	F/R
nad2	1461	ATG	TAA	F/R
nad3	357	ATG	TAA	R
nad4	1488	ATG	TGA	R
nad4L	303	ATG	TAA	R
nad5	2004	ATG	TAA	F/R
nad6	630	ATG	TAG	F
nad7	1185	ATG	TAG	F
nad9	573	ATG	TAA	R
rpl10	489	ATG	TAA	F
rpl16	411	GTG	TAA	F
rpl2	1029	ATG	TAA	F
rps1	690	ATG	TAA	R
rps12	378	ATG	TGA	R
rps3	1644	ATG	TAA	F
rps4	969	ATG	TAA	R
rps7	439	ATG	TAA	F
sdh4	396	ATG	TAA	F
