# Supplementary material for: Assembly and comparative analysis of the complete mitochondrial genome of Salix wilsonii using PacBio HiFi sequencing
Source: Front Plant Sci. 2022 Nov 16;13:1031769. doi: 10.3389/fpls.2022.1031769 (PMC9709322; doi:10.3389/fpls.2022.1031769)
Supplement: Supplementary file 2 [file Table_2.xlsx]

## Sheet: Table S2
Supplementary Table S2. Frequency of identified SSR motifs in the S. wilsonii mitogenome
Motif Type	Number of repeats													Total	Proportion (%)
	3	4	5	6	7	8	9	10	11	12	13	14	15
Monomer	-	-	-	-	-	102	72	59	16	5	3	1	1	259	42.6
Dimer	-	194	26	6	-	1	-	-	-	-	-	-	-	227	37.34
Trimer	-	20	2	1	-	-	-	-	-	-	-	-	-	23	3.78
Tetramer	73	3	-	-	-	-	-	-	-	-	-	-	-	76	12.5
Pentamer	19	-	-	-	-	-	-	-	-	-	-	-	-	19	3.13
Hexamer	4	-	-	-	-	-	-	-	-	-	-	-	-	4	0.66
Total	96	217	28	7	-	103	72	59	16	5	3	1	1	608	100
