# Supplementary material for: Assembly and comparative analysis of the complete mitochondrial genome of Salix wilsonii using PacBio HiFi sequencing
Source: Front Plant Sci. 2022 Nov 16;13:1031769. doi: 10.3389/fpls.2022.1031769 (PMC9709322; doi:10.3389/fpls.2022.1031769)
Supplement: Supplementary file 3 [file Table_3.xlsx]

## Sheet: Table S3
Supplementary Table S3. Distribution of tandem repeats in S. wilsonii
No	Start	End	Repeat unit(bp)	Copy number	Percent matches (%)	Location
1	83183	83260	36	2.2	100	IGS (rps1, rrnS)
2	100649	100766	28	4.2	100	IGS (nad1, trnS-UGU)
3	102009	102069	30	2	100	IGS (trnS-UGU, tRNA-Ser)
4	207998	208025	14	2	100	IGS (nad1, trnE-UUC)
8	326067	326092	13	2	100	IGS (trnV-GAC, cox1)
10	388748	388773	13	2	100	IGS (ccmFc, trnS-GGA)
12	435936	435961	12	2.2	100	IGS (ccmFn, atp8)
13	444590	444617	14	2	100	IGS (ccmFn, atp8)
14	458654	458683	15	2	93	IGS (ccmFn, atp8)
16	516759	516861	51	2	100	IGS (trnK-UUU, atp6)
17	518862	518897	18	2	100	IGS (trnK-UUU, atp6)
19	602320	602389	34	2.1	100	IGS (trnQ-UUG, ccmB)
21	630755	630799	22	2	100	IGS (ccmB, trnH-GUG)
22	634693	634733	20	2	100	IGS (ccmB, trnH-GUG)
24	650166	650214	23	2	92	IGS (trnH-GUG, atp4)
25	670139	670167	14	2.1	100	IGS (trnN-GUU, trnY-GUA)
26	687743	687799	28	2	100	IGS (trnY-GUA, nad2)
IGS: intergenic pacers.
