# Supplementary material for: Assembly and comparative analysis of the complete mitochondrial genome of Salix wilsonii using PacBio HiFi sequencing
Source: Front Plant Sci. 2022 Nov 16;13:1031769. doi: 10.3389/fpls.2022.1031769 (PMC9709322; doi:10.3389/fpls.2022.1031769)
Supplement: Supplementary file 4 [file Table_4.xlsx]

## Sheet: Table S4
Supplementary Table S4. Fragments transferred from chloroplasts to mitochondria in S. wilsonii
	Alignment length (bp)	Identity (%)	mismatch	Gap open	Cp start	Cp end	Mt start	Mt end	Gene
1	2800	95.179	50	26	120001	122782	157332	160064	psbC*, psbD*
2	2525	94.733	47	18	113082	115602	642269	644711	psaA*
3	2572	93.079	43	65	101643	104134	81151	78635	trnM-CAU*, trnV-UAC*
4	2089	94.064	36	28	78903	80991	74443	76443	petB*, psbH*
5	1570	93.885	19	13	15796	17350	319916	321423	trnV-GAC*, rrn16
6	1569	93.881	19	14	53782	55334	321423	319916	rrn16, trnV-GAU
7	676	97.485	9	4	19840	20507	599220	598545
8	676	97.337	9	4	50629	51295	598545	599220
9	685	95.766	6	6	82300	82984	141797	141136	psbB
10	708	94.209	19	5	83355	84058	331385	332074	clpP
11	532	98.308	3	1	6582	7113	124995	125520
12	532	98.308	3	1	64015	64546	125520	124995
13	587	95.23	16	7	85147	85723	281969	281385	clpP(exon)
14	623	91.493	15	15	153752	154374	169175	168591	psbA
15	480	91.875	9	6	131969	132442	21929	22384
16	354	93.785	16	2	55621	55970	579565	579916
17	354	93.785	16	2	15160	15509	579916	579565
18	408	89.951	36	2	136275	136682	467772	467370	rpoC2
19	382	91.885	10	7	85888	86264	281383	281018
20	277	97.112	5	1	84132	84405	332090	332366	clpP(exon)
21	221	90.045	6	9	112758	112974	641848	642056
22	133	99.248	1	0	53594	53726	371105	371237	rrn16
23	133	99.248	1	0	17406	17538	371237	371105	rrn16
24	182	90.11	3	4	15504	15684	319624	319791
25	182	90.11	3	4	55446	55626	319791	319624
26	183	87.978	12	2	57070	57252	508796	508968	rps7
27	183	87.978	12	2	13878	14060	508968	508796	rps12(exon)
28	108	99.074	1	0	15688	15795	319763	319870
29	108	99.074	1	0	55335	55442	319870	319763
30	235	82.128	11	10	124314	124540	171484	171695	trnE-UUC, trnD-GUC*
31	203	82.266	28	3	97144	97346	49770	49576	accD
32	97	95.876	3	1	100908	101003	81237	81141
33	205	80.976	28	6	88821	89022	216772	216576	tnp-UGG*, trnW-CCA*
34	75	98.667	1	0	124986	125060	411269	411195	trnD-GUC*
35	82	96.341	2	1	45796	45876	669811	669892	trnN-GUU*
36	82	96.341	2	1	25262	25342	669892	669811	trnN-GUU*
37	87	93.103	6	0	89236	89322	216484	216398	trnW-CCA*
38	84	94.048	5	0	153254	153337	472980	472897
39	89	92.135	7	0	115816	115904	644693	644781	psaB
40	99	88.889	5	3	153596	153694	472839	472747	psbA
41	86	90.698	8	0	150800	150885	208484	208399
42	77	87.013	4	5	103238	103309	551006	550931	trnM-CAU*
43	35	100	0	0	79409	79443	350170	350204
total	23368
*Labeled the incomplete genes.
