# Supplementary material for: Assembly and comparative analysis of the complete mitochondrial genome of Salix wilsonii using PacBio HiFi sequencing
Source: Front Plant Sci. 2022 Nov 16;13:1031769. doi: 10.3389/fpls.2022.1031769 (PMC9709322; doi:10.3389/fpls.2022.1031769)
Supplement: Supplementary file 5 [file Table_5.xlsx]

## Sheet: Table S5
Supplementary Table S5. Mitochondrial genome assembly strategy in different species of the genus Salix
Species	Sequencing technology	Assembly method
S. wilsonii	PicBio HiFi sequencing	Hifiasm v. 0.16
S. brachista	Oxford Nanopore	SMARTDENOVO v. 1.0
S. cardiophylla	Illumina	NOVOPlasty v. 2.7.2
S. paraflabellaris	Illumina	NOVOPlasty v. 2.7.2
S. purpurea	Roche-454	Newbler v. 3.0
S. suchowensis	Roche/454 and Illumina/HiSeq-2000	Newbler v. 3.0
