# Supplementary material for: Assembly and comparative analysis of the complete mitochondrial genome of Salix wilsonii using PacBio HiFi sequencing
Source: Front Plant Sci. 2022 Nov 16;13:1031769. doi: 10.3389/fpls.2022.1031769 (PMC9709322; doi:10.3389/fpls.2022.1031769)
Supplement: Supplementary file 6 [file Table_6.xlsx]

## Sheet: Table S6
Supplementary Table S6. InDel distribution of PCGs among different species in the genus Salix
Species	Gene	Start	End	Variant type
S. brachista	ccmFc	32684	32690	insert
	rps3	419330	419342	insert
	rps7	141435	141440	delete
S. cardiophylla	ccmFc	362828	362834	insert
S. suchowensis	ccmFc	172318	172324	insert
S. wilsonii	ccmFc	383395	383401	insert
	rps7	118029	118037	delete
